# Supplementary material for: How Much Does Movement and Location Encoding Impact Prefrontal Cortex Activity? An Algorithmic Decoding Approach in Freely Moving Rats
Source: eNeuro. 2018 Apr 27;5(2):ENEURO.0023-18.2018. doi: 10.1523/ENEURO.0023-18.2018 (PMC6192657; doi:10.1523/ENEURO.0023-18.2018)
Supplement: Extended Data 1 — Lab video annotator. Compressed code package for the lab video annotator used to annotate video files. Download Extended Data 1, ZIP file. [file sup_enu-eN-NWR-0023-18-s01.zip]

Archive with 15 entries (14 files):
- Lab_Video_Annotator-master/
- Lab_Video_Annotator-master/.gitattributes
- Lab_Video_Annotator-master/AboutDialog.py
- Lab_Video_Annotator-master/DataExplorer.py
- Lab_Video_Annotator-master/HelpDialog.py
- Lab_Video_Annotator-master/LICENSE.txt
- Lab_Video_Annotator-master/ModifySessDlg.py
- Lab_Video_Annotator-master/README.txt
- Lab_Video_Annotator-master/SettingsDlg.py
- Lab_Video_Annotator-master/ann_GUI.py
- Lab_Video_Annotator-master/ann_GUI_config.cfg
- Lab_Video_Annotator-master/sampleA.jpg
- Lab_Video_Annotator-master/sampleB.jpg
- Lab_Video_Annotator-master/tkSimpleDialog.py
- Lab_Video_Annotator-master/tktable.py
