# Supplementary material for: How Much Does Movement and Location Encoding Impact Prefrontal Cortex Activity? An Algorithmic Decoding Approach in Freely Moving Rats
Source: eNeuro. 2018 Apr 27;5(2):ENEURO.0023-18.2018. doi: 10.1523/ENEURO.0023-18.2018 (PMC6192657; doi:10.1523/ENEURO.0023-18.2018)
Supplement: Extended Data 1 — Lab video annotator. Compressed code package for the lab video annotator used to annotate video files. Download Extended Data 1, ZIP file. [file sup_enu-eN-NWR-0023-18-s01.zip › Lab_Video_Annotator-master/AboutDialog.py]

from Tkinter import *
import tkSimpleDialog

class AboutDialog(tkSimpleDialog.Dialog):

	def body(self, master):
	
		Label(master, text="Lab Video Annotator v0.18").grid(row=0)
		Label(master, text="     ").grid(row=1) # placeholder
		Label(master, text="Created by: Adrian Lindsay").grid(row=2)
		Label(master, text="Email: adrianj.lindsay@gmail.com").grid(row=3)
		Label(master, text="Version Information:").grid(row=4)
		Label(master, text="Not yet implemented").grid(row=5)		
		
		
	def apply(self):
		return None
		
	def buttonbox(self):
		return None		
