# Supplementary material for: How Much Does Movement and Location Encoding Impact Prefrontal Cortex Activity? An Algorithmic Decoding Approach in Freely Moving Rats
Source: eNeuro. 2018 Apr 27;5(2):ENEURO.0023-18.2018. doi: 10.1523/ENEURO.0023-18.2018 (PMC6192657; doi:10.1523/ENEURO.0023-18.2018)
Supplement: Extended Data 1 — Lab video annotator. Compressed code package for the lab video annotator used to annotate video files. Download Extended Data 1, ZIP file. [file sup_enu-eN-NWR-0023-18-s01.zip › Lab_Video_Annotator-master/HelpDialog.py]

from Tkinter import *
import tkSimpleDialog

class HelpDialog(tkSimpleDialog.Dialog):
	
	def body(self, master):
		
		Label(master, text="Annotation GUI Help").grid(row=0)
		Label(master, text="Help functionality is not yet implemented").grid(row=1)
		Label(master, text="Contact the Program Creator for more information").grid(row=2)
		
		return None
	
	
	
	def apply(self):
		return None 
		
	def buttonbox(self):
		return None 
