# Supplementary material for: How Much Does Movement and Location Encoding Impact Prefrontal Cortex Activity? An Algorithmic Decoding Approach in Freely Moving Rats
Source: eNeuro. 2018 Apr 27;5(2):ENEURO.0023-18.2018. doi: 10.1523/ENEURO.0023-18.2018 (PMC6192657; doi:10.1523/ENEURO.0023-18.2018)
Supplement: Extended Data 2 — Electrophysiology machine learning repository. Compressed code package for the algorithms used in data analysis. Download Extended Data 2, ZIP file. [file sup_enu-eN-NWR-0023-18-s02.zip]

Archive with 13 entries (12 files):
- ephys_ML_repo-master/
- ephys_ML_repo-master/DL_grid_CNN.py
- ephys_ML_repo-master/DL_grid_RNN.py
- ephys_ML_repo-master/DL_place_cat_RNN.py
- ephys_ML_repo-master/DL_predict_CNN.py
- ephys_ML_repo-master/DL_predict_RNN.py
- ephys_ML_repo-master/DL_utils.py
- ephys_ML_repo-master/LICENSE
- ephys_ML_repo-master/README.txt
- ephys_ML_repo-master/RF_class_place.py
- ephys_ML_repo-master/RF_class_tone.py
- ephys_ML_repo-master/RF_regress_MVMT_sf.py
- ephys_ML_repo-master/RF_regress_MVTM.py
