# Supplementary material for: How Much Does Movement and Location Encoding Impact Prefrontal Cortex Activity? An Algorithmic Decoding Approach in Freely Moving Rats
Source: eNeuro. 2018 Apr 27;5(2):ENEURO.0023-18.2018. doi: 10.1523/ENEURO.0023-18.2018 (PMC6192657; doi:10.1523/ENEURO.0023-18.2018)
Supplement: Extended Data 2 — Electrophysiology machine learning repository. Compressed code package for the algorithms used in data analysis. Download Extended Data 2, ZIP file. [file sup_enu-eN-NWR-0023-18-s02.zip › ephys_ML_repo-master/DL_predict_CNN.py]

# -*- coding: utf-8 -*-

# Code for analysis presented in 
#'How much does movement and location encoding impact prefrontal cortex activity? 
# An algorithmic decoding approach in freely moving rats.'
#
# by Adrian Lindsay, Barak Caracheo, Jamie Grewal, Daniel Leibovitz, and Jeremy Seamans
#     Author: Adrian Lindsay
#     E-mail: adrianj.lindsay@gmail.com
#       Date: January 15, 2018
#Institution: University of British Columbia
#Copyright (C) 2018 Adrian Lindsay
#    This program is free software: you can redistribute it and/or modify
#    it under the terms of the GNU General Public License as published by
#    the Free Software Foundation, either version 3 of the License, or
#    (at your option) any later version.
#    This program is distributed in the hope that it will be useful,
#    but WITHOUT ANY WARRANTY; without even the implied warranty of
#    MERCHANTABILITY or FITNESS FOR A PARTICULAR PURPOSE.  See the
#    GNU General Public License for more details.
#    You should have received a copy of the GNU General Public License
#    along with this program.  If not, see <http://www.gnu.org/licenses/>.
#'''


import scipy.io
import numpy as np
from sklearn.cross_validation import cross_val_score
from sklearn.cross_validation import KFold
from sklearn.model_selection import train_test_split
from sklearn.model_selection import cross_val_score
from sklearn.model_selection import KFold
from sklearn.model_selection import cross_val_predict
from sklearn.model_selection import TimeSeriesSplit
from sklearn.pipeline import Pipeline
from sklearn.preprocessing import StandardScaler
from keras.wrappers.scikit_learn import KerasRegressor
from keras.models import Sequential
from keras.layers import Dense
from keras.layers import Dropout
from keras.layers import Activation
from keras.layers import Flatten
from keras.layers import Convolution1D, MaxPooling1D
from keras.utils.visualize_util import plot


# Convolutional Neural Network regressor on movement factors
# Trains and evaluates a CNN on movement factor values from time-binned spike counts
# Input: Matrices of binned spike counts, movement factors
# Outputs: Writes a ".mat" of test, validaiton, and training scores on the input set
 
# Set name of data set to load here
curr_data_set = '03_30_I_Blocks231_cat_data.mat'
out_file = '03_30_I_Blocks231_CNN_MVMT_preds.mat'


# Set out dimensions of the output data you will be training on
# Ex: 3 for gridrefs, 6 for movement factors, no. of categories etc.
out_dims = 6

# Load in data set from .mat file
# Modify here to change the loaded matrices
def load_data_set():
    mat = scipy.io.loadmat(curr_data_set)
    #Stmtx = mat['STbintrim']
    Stmtx = mat['STbintrim']    
    Stmtx = np.transpose(Stmtx)
    #gridrefs = mat['gridrefs']
    #comdels = mat['comdels']
    #comtrim = mat['comtrim']
    #factors = mat['red_dists']
    factors = mat['red_dists']
    
    return Stmtx, factors

# Function to define the learning model    
# Arguments as provided are optimised for movement factor prediction
def learning_model(input_no, dropout_rate = 0.6, filter_width = 7, filter_no = 64, init_mode = 'normal'):
    model = Sequential()   
    
    
    
    # Convolution1d layer args: # filters, width of filter, activation, input shape
    # Input shape: # of samples (default none to allow any #), time_steps(this is the 
    # dimension along which the filters are applied), input dimensions (normally simply the dims
    # here we swap the "temporal" and space dimensions to facilitate the convolution), batch size
    model.add(Convolution1D(filter_no, filter_width, activation ='relu', input_shape = (input_no,1), init=init_mode))    
    model.add(MaxPooling1D())
    model.add(Convolution1D(filter_no, filter_width, activation= 'relu', init=init_mode))
    model.add(Dropout(dropout_rate))
    model.add(Flatten())
    model.add(Dense(filter_no,activation='relu',init=init_mode))
    model.add(Dense(out_dims, init=init_mode))
    
    
    
    
    # Select loss function and optimizer   
    model.compile(loss='mean_squared_error',optimizer='adam')
    
    # Optional: plot a diagram of the model
    #plot(model, to_file='convNN.png')
    return model
    
  
# Process Data Block    
    
X, Y = load_data_set()

# Shorten X to match Y and remove the timestamp column

X = X[0:np.size(Y,0),1:]
      
# Optional: Standardize input matrix
X = StandardScaler().fit_transform(X)

# Optional to reduce dimensions on output      
#Y = Y[:,0:2]

# Optional for CNN usage, reshape input for temporal encoding
X = np.reshape(X,(-1,np.size(X,1),1))


# Function to setup test and validation data by divying up data set
# Input: X (input matrix), Y (output vector/matrix)
# Output: X_train, X_test, X_val (training, test, and validation sets for input)
# Y_train, Y_test, Y_val (training, test, and validation sets for output)
def test_data_setup(X, Y):
    length = np.size(X,0)
    train_size = np.floor(length/10)*9    
    X_test = X[train_size:length,:]
    Y_test = Y[train_size:length,:]
    val_size = np.floor(train_size/10)
    X_train = X[0:(train_size-val_size),:]
    Y_train = Y[0:(train_size-val_size),:]
    X_val = X[(train_size-val_size):train_size,:]
    Y_val = Y[(train_size-val_size):train_size,:]
    
    return X_train,Y_train,X_val,Y_val,X_test,Y_test
    
# Random data split
X_train,X_test,Y_train,Y_test = train_test_split(X,Y,test_size=0.1)

# Fixed data split
#X_train,Y_train,X_val,Y_val,X_test,Y_test = test_data_setup(X,Y)  

# Function to compute mean squared error for evaluation
def compute_mse(y_true, y_pred):
    se = np.square(y_true-y_pred)
    mse = np.mean(se)
    std = np.std(se)
    return mse, std 

# Setup Learning Block


model = learning_model(input_no = np.size(X,1))

# Run fit on learning model
model.fit(X_train,Y_train,batch_size=32,nb_epoch=500,verbose=1)

# Optional: manual validation version
#model.fit(X_train,Y_train,batch_size=32,nb_epoch=1000,verbose=1,validation_data=(X_val,Y_val))


# Run predict on sets
test_preds = model.predict(X_test,batch_size=10,verbose=1)
mse, std = compute_mse(Y_test, test_preds)
print ("Results %.2f Test MSE" % (mse))

# Rerun validation predictions
#val_preds = model.predict(X_val,batch_size=10,verbose=1)
#mse, std = compute_mse(Y_val, val_preds)
#print ("Results %.2f Validation MSE" % (mse))

# Rerun training predictions
train_preds = model.predict(X_train,batch_size=10,verbose=1)
mse, std = compute_mse(Y_train, train_preds)
print ("Results %.2f Train MSE" % (mse))


# Assemble and write output: Saves to a ".mat" file using the out_file name 
out_dict = {'Y_test': Y_test, 'test_preds': test_preds, 'train_preds': train_preds, 'Y_train': Y_train}
scipy.io.savemat(out_file,out_dict)


    
    
